# Supplementary material for: Association of Healthy Diet with Recovery Time from COVID-19: Results from a Nationwide Cross-Sectional Study
Source: Int J Environ Res Public Health. 2021 Aug 4;18(16):8248. doi: 10.3390/ijerph18168248 (PMC8394364; doi:10.3390/ijerph18168248)
Supplement: Supplementary file 1 [file ijerph-18-08248-s001.zip]

Archive with 1 entries (1 files):
- ijerph-1283742-supplementary.pdf
